# Supplementary material for: Theoretical Mechanism on the Cellulose Regeneration from a Cellulose/EmimOAc Mixture in Anti-Solvents
Source: Materials (Basel). 2022 Feb 2;15(3):1158. doi: 10.3390/ma15031158 (PMC8837949; doi:10.3390/ma15031158)
Supplement: Supplementary file 1 [file materials-15-01158-s001.zip]

Archive with 1 entries (1 files):
- materials-1550461-supplementary.pdf
